# Supplementary material for: Characterizing the electrophysiological abnormalities in visually reviewed normal EEGs of drug-resistant focal epilepsy patients
Source: Brain Commun. 2021 May 14;3(2):fcab102. doi: 10.1093/braincomms/fcab102 (PMC8196245; doi:10.1093/braincomms/fcab102)
Supplement: fcab102_Supplementary_Data [file fcab102_supplementary_data.zip]

Archive with 7 entries (7 files):
- Original Submission.pdf
- Revision 1 – Decision Letter .pdf
- suppl_table_1.csv
- suppl_table_2.xlsx
- Supplementary_data.docx
- Original Submission – Decision Letter (1).pdf
- Original Submission- Author's Response.pdf
