# Supplementary material for: Characterizing the electrophysiological abnormalities in visually reviewed normal EEGs of drug-resistant focal epilepsy patients
Source: Brain Commun. 2021 May 14;3(2):fcab102. doi: 10.1093/braincomms/fcab102 (PMC8196245; doi:10.1093/braincomms/fcab102)
Supplement: fcab102_Supplementary_Data [file fcab102_supplementary_data.zip › suppl_table_1.csv]

EEG ID	Patient ID	Age at EEG	Handedness	Seizure focus (location)	Years with epilepsy	Seizure frequency	Treatments-current
1	1	50	R	left temporal	47	1-2/month	Keppra, Tegretol
2	2	41	R	right temporal	1	1/month	Keppra
3	3	48	R	right temporal	2	>4/month	Keppra discontinued, Lamotrigine and Zonisamide
4	4	20	R	neocortical onset on the right hemisphere	4	>10/month	Keppra, Lamotrigine
5	5	29	L	central midline seizure onset	9	Every day	Lamictal, Onfi, Phenobarbital
6	6	42	R	left temporal	25	2/year	Vimpat
7	7	42	R	left temporal	12	1/month	phenytoin, carbamazepine, levetiracetam, and now lamotrigine
8	8	58	R	left cingulate	40	4/month	lacosamide, lamotrigine
9	9	19	R	right temporal	9	>4/month	lamotrigine, keppra
10	10	19	R	left frontal	10	>4/month	lamotrigine along with some lorazepam
11	11	64	R	left temporal	16	>4/month	topamax
12	12	26	R	mesial right temporal	4	1/month	keppra, zonisamide
13	13	56	R	left temporal	1	>10/month	oxcarbazepine
14	14	53	R	left frontocentrotemporal	44	spells only	keppra, carbamazepine
15	15	33	R	left temporal	1	<1/month	Keppra, phenobarbital, and lacosamide
16	16	37	R	left hemispheric onset	35	>10/month	Lamictal, brivaracetam, and Frisium
17	17	26	R	left limbic network	22	1-3/month	lamotrigine and felbamate
18	18	31	R	right temporal	4	1-4/month	Trileptal, Keppra, Lamictal
19	19	27	R	left temporal	6	10-15/month	levetiracetam
20	20	37	L	left hemisphere	2	1/month	Lamotrigine
21	20	37	L	left hemisphere	3	10/month	Lamotrigine
22	22	42	R	right hemisphere	4	1/month	lacosamide, oxcarbazepine, lamotrigine
23	23	56	R	left mid temporal	4	3/month	Trileptal, Lamictal
24	24	29	L	left temporal	4	3-4/month	levetiracetam
25	25	23	R	left temporal	5	3/month	levetiracetam
26	26	35	R	right occipital	4	10/month	oxcarbazepine
27	27	55	L	right temporal	43	3/month	Lamictal
28	28	52	R	left temporal	0	1/year	Tegretol (just started)
29	28	55	R	left temporal	2	1/year	Keppra
30	30	21	R	left temporal	0	2-3/month	None
31	31	57	R	left temporal	24	1/month	Lamotrigine
32	31	59	R	left temporal	25	1/month	phenytoin, lamotrigine
33	33	36	R	left temporal	13	1/month	carbamazepine
34	34	23	R	left temporal	14	2/month	Keppra
35	35	23	R	left temporal	12	2/year	lacosamide
36	36	42	R	right temporal	3	4/month	None
37	37	40	L	bilateral temporal	10	>20/month	levetiracetam, topiramate
38	38	24	R	left temporal	10	4/month	Zonegran, Depakote, and Keppra
39	39	36	R	left temporal and central	16	1/month	levetiracetam, felbamate
40	40	26	R	left frontal	14	>100/month	zonisamide, lamotrigine, primidone
41	41	41	R	right temporal	3	1/month	levetiracetam
42	42	33	R	left temporal	1	1/month	None
43	43	18	R	left frontal	8	3/year	Keppra
44	43	22	R	left frontal	12	2/year	Keppra, Lamictal, clonazepam
45	45	34	R	bilateral temporal	13	2/month	None
46	46	40	R	left temporal	21	15/month	lamotrigine
47	46	41	R	left temporal	22	>100/month	lamotrigine
48	46	42	R	left temporal	23	15/month	lamotrigine
49	49	23	R	right hemisphere	7	2-3/year	Clonazepam, lamotrigine, and medical cannabis
50	50	56	R	left temporal	12	1/month	None
51	50	58	R	left temporal	15	2/month	levetiracetam
52	50	61	R	left temporal	17	2/year	levetiracetam
53	53	66	R	right temporal	19	>20/month	levetiracetam, lacosamide
54	54	21	R	right temporal	0	1/month	Keppra
55	55	58	R	right frontotemporal	55	4/month	Phenytoin, Zonisamide
56	56	25	R	left temporal	13	1/year	phenytoin, keppra
