# Supplementary material for: Characterizing the electrophysiological abnormalities in visually reviewed normal EEGs of drug-resistant focal epilepsy patients
Source: Brain Commun. 2021 May 14;3(2):fcab102. doi: 10.1093/braincomms/fcab102 (PMC8196245; doi:10.1093/braincomms/fcab102)
Supplement: fcab102_Supplementary_Data [file fcab102_supplementary_data.zip › suppl_table_2.xlsx]

## Sheet: Sheet1
Subject ID	Gender	Age_EEG	Drugs	Category	Known comorbidities
1	M	42	None
2	F	23	None
3	F	23	levetiracetam	AED
4	F	48	None
5	F	28	levetiracetam	AED
6	F	39	sertraline	SSRI	PTSD
7	F	39	sertraline	SSRI	PTSD
8	M	44	None
9	M	44	None
10	M	62	None
11	M	39	None
12	F	33	none		depression
13	F	20	topiramate	AED
14	F	26	fluoexetine	SSRI
15	F	42	levetiracetam	AED
16	M	38	mirtazapine	antidepressant
17	M	31	None
18	F	38	nortriptyline	antidepressant
19	F	47	citalopram	SSRI	Anxiolytic
20	F	20	None
21	F	37	levetiracetam	AED
22	M	20	levetiracetam	AED	AED
23	M	19	levetiracetam	AED
24	M	39	Brivaracetam	AED
25	M	29	None
26	F	32	None
27	M	38	None
28	M	25	None
29	F	22	sertraline	SSRI
30	F	31	None
31	F	21	None
32	M	45	duloxetine	antidepressant
33	F	25	None
34	M	30	None
35	M	25	None
36	F	27	None
37	M	45	None		Obstructive sleep apnea
38	F	34	levetiracetam	AED
39	F	35	None
40	F	42	None
41	F	32	levetiracetam	AED
42	M	24	levetiracetam	AED
43	M	23	None
44	F	40	None
45	F	31	lorazepam	AED
46	M	31	None		Facial palsy, hallucinations, gait disorder
47	M	45	None
48	M	40	levetiracetam	AED
49	M	41	levetiracetam	AED
50	F	20	None
51	F	30	lamotrigine	AED
52	M	29	levetiracetam	AED
53	F	29	None
54	F	20	None
55	M	26	None
56	F	23	None
57	F	44	None
58	F	32	lorazepam	AED
59	F	32	lorazepam	AED
60	F	34	None
61	F	28	lexapro	SSRI
62	M	28	depakote	AED
63	M	45	None
64	M	38	None
65	M	34	divalproex	AED	cognitive disorder
66	M	22	diazepam	Anxiolytic	anxiety
67	F	25	lorazepam	AED
68	F	32	None
69	M	46	None
70	F	21	None		memory issues, anxiety disorder
71	F	35	None
72	F	30	lamotrigine	AED
73	M	32	None
74	F	20	None
75	F	20	None
76	M	22	None
77	M	24	topiramate	AED
78	F	48	None		subdural hematoma
79	F	22	None
80	M	19	clonezapam	AED
81	F	37	None
82	M	41	levetiracetam	AED
83	M	45	pregabalin	AED	cognitive complaints
84	M	26	levetiracetam	AED
85	F	26	levetiracetam	AED	anxiety, depression
86	M	27	depakote	AED
87	F	21	lamotrigine	AED
88	M	42	ativan	AED
89	F	34	inositol	antidepressant	psychiatric comorbidities
90	M	30	duloxetine	antidepressant	PTSD, depression, alchohol abuse
91	F	21	None		alchoholism
92	F	36	None		gait disorder
93	M	42	carbamazepine	AED	TBI
94	F	24	escitalopram	SSRI	major depression, OCD, ADD, anxiety
95	F	20	lexapro	SSRI	anxiety
96	M	37	carbamazepine	AED
97	M	46	levetiracetam	AED
98	F	25	topiramate	AED
99	M	25	topiramate	AED
100	M	33	None
101	F	28	clonezapam	AED
102	F	42	clonezapam	AED
103	M	21	None
104	F	19	None
